# Supplementary material for: Aptamer’s Structure Optimization for Better Diagnosis and Treatment of Glial Tumors
Source: Cancers (Basel). 2024 Dec 8;16(23):4111. doi: 10.3390/cancers16234111 (PMC11640682; doi:10.3390/cancers16234111)
Supplement: Supplementary file 1 [file cancers-16-04111-s001.zip]

Archive with 1 entries (1 files):
- cancers-3331572-supplementary.pdf
